# Supplementary material for: Mitogen-Activated Protein Kinases Associated Sites of Tobacco Repression of Shoot Growth Regulates Its Localization in Plant Cells
Source: Int J Mol Sci. 2022 Aug 11;23(16):8941. doi: 10.3390/ijms23168941 (PMC9409217; doi:10.3390/ijms23168941)
Supplement: Supplementary file 1 [file ijms-23-08941-s001.zip]

Archive with 2 entries (2 files):
- Supplementary Figures.pdf
- Table S1-2.pdf
